# Supplementary material for: Participant concerns for the Learner in a Virtual Reality replication of the Milgram obedience study
Source: PLoS One. 2018 Dec 31;13(12):e0209704. doi: 10.1371/journal.pone.0209704 (PMC6312327; doi:10.1371/journal.pone.0209704)
Supplement: S1 Dataset — (XLS) [file pone.0209704.s016.xls]

## Sheet: Sheet1
id	condition	wordspl	preapq	postapq	time2shock	time2shocklast2	ysc1	ystu1	ypi1	ypsi1
1	0	7.03568	39	94	6.83608	8.9307	-1.34497	0.647097	-0.993895	-1.94994
2	1	3.43385	33	51	8.2699	17.1068	-1.58976	-0.603934	-1.06506	-3.12167
3	0	0.916911	42	47	6.91229	11.177	-1.44574	0.724747	0.35295	-2.57921
4	0	0.426024	38	147	5.03021	5.78212	-3.05286	-1.98494	-0.869588	1.46986
5	1	11.6381	32	50	6.09468	13.7484	-1.50159	-0.9511	-0.890062	-1.50043
6	1	8.38484	31	30	7.69662	11.8365	-1.50069	-2.32221	-2.59705	-4.68821
7	0	6.00435	43	46	5.72743	8.60599	1.29613	1.29329	-0.719934	-3.17054
8	1	11.5857	45	42	6.07905	9.86658	1.87676	-1.49619	-0.127721	-3.46715
9	0	4.37881	27	128	4.60535	6.09838	-2.83428	-0.770374	-0.707723	0.413878
10	1	0.40184	54	81	8.50157	18.4319	-2.70953	-1.76028	-0.876426	-0.793019
11	1	8.34333	42	48	5.27104	14.0317	0.427415	0.959768	0.726764	1.55327
12	0	-0.262107	48	45	7.76146	12.1131	-2.63449	-4.10544	-4.02711	-4.32312
13	1	6.61221	47	71	8.5872	10.6816	0.922615	-1.62983	-0.871676	-0.783287
14	0	2.27704	53	71	8.36055	11.0475	-4.77714	-2.26446	-2.54417	-3.40361
15	0	14.1716	50	43	5.04888	9.39221	-1.11093	-0.505585	-0.680548	-1.97952
16	1	4.48905	103	108	9.17731	16.182	1.60525	1.42902	0.814881	-0.745158
17	1	1.34521	65	136	8.60021	11.546	1.3975	0.997267	-1.1318	-1.76207
18	1	2.91883	36	66	3.66995	3.92435	-2.72938	-0.627479	0.320985	0.670188
19	0	3.49989	60	59	6.89409	10.4877	1.22751	-1.96458	-0.883506	-4.53832
20	1	7.58335	32	34	6.90667	14.6443	1.06374	-1.79751	2.24783	0.659011
21	0	1.97968	37	25	7.13022	7.40857	-3.12064	-3.16685	-1.83503	-1.50407
22	0	4.50945	25	24	8.59167	14.5727	-2.39414	-1.84969	-1.142	-2.51751
23	1	11.3839	33	32	6.50224	11.1662	0.65992	-1.79782	-0.587465	-3.38591
24	0	7.5607	44	132	11.3713	26.2529	-1.53128	-0.338838	-1.33084	-1.29598
25	1	10.3244	52	46	5.5603	13.3117	-1.5508	-0.976627	-0.745152	-1.54032
26	1	9.79617	62	134	8.57832	16.0443	0.932169	-1.2371	-0.0669518	-2.04188
27	0	12.8971	59	125	10.1793	14.9926	0.765396	0.647097	0.781196	1.72105
28	1	5.60183	37	69	5.57785	7.34758	-0.730605	-0.902293	-1.41158	-2.8237
29	0	15.5765	38	30	6.39054	17.3179	-1.14189	-1.35209	-1.21536	-1.88988
30	0	22.2335	75	129	7.62674	8.59465	-2.50546	-1.37868	-1.21628	-4.21891
31	1	7.34618	49	50	10.2243	20.7748	-1.20275	0.797676	1.80808	-0.810575
32	0	10.0446	44	50	7.17127	18.3794	0.529386	-0.669081	-0.159856	-1.17685
33	1	7.94168	30	30	5.74129	11.0716	-1.69198	-2.9024	0.484161	0.446504
34	0	4.02254	72	66	7.13542	11.3653	-3.15831	0.395185	-2.54417	-2.27086
35	0	0.52188	79	119	5.33054	5.47038	-1.17655	-1.3147	1.56392	-1.24085
36	1	7.52052	27	55	12.4319	29.4992	1.4962	0.731457	-0.451212	-1.41161
37	1	5.23428	41	52	5.80583	8.59738	-1.42261	-0.779908	-0.845613	-0.151901
38	1	11.8059	46	29	9.22661	19.7603	-1.319	-4.70127	-2.5474	-5.47583
39	0	0.682988	51	81	6.68198	12.0686	-4.34195	-1.41723	-2.6803	-3.5077
40	0	-2.9179	46	84	4.84027	5.20481	-1.38982	-0.176904	0.832173	0.316619
